# Supplementary material for: The role of aircraft noise annoyance and noise sensitivity in the association between aircraft noise levels and medication use: results of a pooled-analysis from seven European countries
Source: BMC Public Health. 2021 Feb 5;21:300. doi: 10.1186/s12889-021-10280-3 (PMC7866660; doi:10.1186/s12889-021-10280-3)
Supplement: Supplementary file 2 — Additional file 2: Questionnaires. [file 12889_2021_10280_MOESM2_ESM.zip]

Archive with 2 entries (2 files):
- DEBATS QuestionnaireR4.doc
- HYENA QuestionnaireR4.doc
